# Supplementary material for: Elucidation of inorganic nitrogen utilization characteristics in Coix lacryma-jobi L. seedlings under variable ammonium/nitrate ratios via the 15N tracer technique
Source: BMC Plant Biol. 2026 Apr 28;26:1021. doi: 10.1186/s12870-026-08825-y (PMC13262447; doi:10.1186/s12870-026-08825-y)
Supplement: Supplementary file 1 — Additional file 1. [file 12870_2026_8825_MOESM1_ESM.xlsx]

## Sheet: Sheet1
	Parameters	NH4+:NO3- ratios				mean	mean	SD	SE	Duncan’s test
	Dry weight (g/plant)	10：90	4.519	4.445	4.651	4.53833	4.5383	0.1044	0.0602	bc
		30：70	4.97	4.96	5.355	5.095	5.095	0.2252	0.13	ab
		50：50	5.716	4.997	4.792	5.16833	5.1683	0.4852	0.2802	a
		70：30	4.638	4.626	4.211	4.49167	4.4917	0.2431	0.1404	c
	Parameters	NH4+:NO3- ratios				mean	mean	SD	SE	Duncan’s test
	Shoot DW (g)	10：90	3.34	3.29	3.565	3.39833	3.3983	0.1465	0.0846	a
		30：70	3.678	3.771	3.998	3.81567	3.8157	0.1646	0.095	a
		50：50	4.214	3.665	3.485	3.788	3.788	0.3797	0.2192	a
		70：30	3.476	3.529	3.107	3.37067	3.3707	0.2299	0.1327	a
	Parameters	NH4+:NO3- ratios				mean	mean	SD	SE	Duncan’s test
	Root DW (g)	10：90	1.179	1.155	1.086	1.14	1.14	0.0483	0.0279	bc
		30：70	1.292	1.189	1.357	1.27933	1.2793	0.0847	0.0489	ab
		50：50	1.502	1.332	1.307	1.38033	1.3803	0.1061	0.0613	a
		70：30	1.162	1.097	1.104	1.121	1.121	0.0357	0.0206	c
	Parameters	NH4+:NO3- ratios				mean	mean	SD	SE	Duncan’s test
	Pn (μmol m-2 s-1)	10：90	19.211	18.464	18.921	18.8653	18.8653	0.3766	0.2174	b
		30：70	22.355	21.163	21.113	21.5437	21.5437	0.7031	0.4059	a
		50：50	21.417	20.598	20.38	20.7983	20.7983	0.5468	0.3157	a
		70：30	18.043	18.175	19.405	18.541	18.541	0.7512	0.4337	b
	Parameters	NH4+:NO3- ratios				mean	mean	SD	SE	Duncan’s test
	Gs (mol m-2 s-1)	10：90	0.14	0.124	0.133	0.132333	0.1323	0.008	0.0046	b
		30：70	0.164	0.144	0.149	0.152333	0.1523	0.0104	0.006	a
		50：50	0.151	0.156	0.158	0.155	0.155	0.0036	0.0021	a
		70：30	0.13	0.135	0.133	0.132667	0.1327	0.0025	0.0015	b
	Parameters	NH4+:NO3- ratios				mean	mean	SD	SE	Duncan’s test
	Tr (mmol m-2 s-1)	10：90	2.353	2.07	2.2	2.20767	2.2077	0.1417	0.0818	b
		30：70	2.685	2.419	2.521	2.54167	2.5417	0.1342	0.0775	a
		50：50	2.512	2.603	2.649	2.588	2.588	0.0697	0.0403	a
		70：30	2.197	2.284	2.214	2.23167	2.2317	0.0461	0.0266	b
	Parameters	NH4+:NO3- ratios				mean	mean	SD	SE	Duncan’s test
	Fv/Fm	10：90	0.803	0.793	0.797	0.797667	0.7977	0.005	0.0029	a
		30：70	0.795	0.785	0.79	0.79	0.79	0.005	0.0029	a
		50：50	0.789	0.794	0.789	0.790667	0.7907	0.0029	0.0017	a
		70：30	0.792	0.79	0.793	0.791667	0.7917	0.0015	0.0009	a
	Parameters	NH4+:NO3- ratios				mean	mean	SD	SE	Duncan’s test
	Φp	10：90	0.486	0.475	0.48	0.480333	0.4803	0.0055	0.0032	b
		30：70	0.54	0.513	0.505	0.519333	0.5193	0.0183	0.0106	a
		50：50	0.519	0.49	0.508	0.505667	0.5057	0.0146	0.0085	a
		70：30	0.461	0.471	0.481	0.471	0.471	0.01	0.0058	b
	Parameters	NH4+:NO3- ratios				mean	mean	SD	SE	Duncan’s test
	qP	10：90	0.795	0.776	0.819	0.796667	0.7967	0.0215	0.0124	a
		30：70	0.81	0.819	0.781	0.803333	0.8033	0.0199	0.0115	a
		50：50	0.829	0.764	0.812	0.801667	0.8017	0.0337	0.0195	a
		70：30	0.764	0.776	0.78	0.773333	0.7733	0.0083	0.0048	a
	Parameters	NH4+:NO3- ratios				mean	mean	SD	SE	Duncan’s test
	NPQ	10：90	0.932	0.831	0.915	0.892667	0.8927	0.0541	0.0312	a
		30：70	0.552	0.622	0.69	0.621333	0.6213	0.069	0.0398	b
		50：50	0.65	0.683	0.712	0.681667	0.6817	0.031	0.0179	b
		70：30	0.963	0.851	0.832	0.882	0.882	0.0708	0.0409	a
	Parameters	NH4+:NO3- ratios				mean	mean	SD	SE	Duncan’s test
	ETR	10：90	102.399	100.006	101.161	101.189	101.189	1.1967	0.6909	b
		30：70	113.7	108.211	106.446	109.452	109.452	3.783	2.1841	a
		50：50	109.474	103.166	107.026	106.555	106.555	3.1802	1.8361	a
		70：30	97.136	99.308	101.268	99.2373	99.2373	2.0669	1.1933	b
	Parameters	NH4+:NO3- ratios				mean	mean	SD	SE	Duncan’s test
	SPAD	10：90	38.3	42.8	41.1	40.7333	40.7333	2.2723	1.3119	c
		30：70	44.9	45.9	46.3	45.7	45.7	0.7211	0.4163	b
		50：50	46	45.9	48.2	46.7	46.7	1.3	0.7506	ab
		70：30	48.2	48.7	48.4	48.4333	48.4333	0.2517	0.1453	a
	Parameters	NH4+:NO3- ratios				mean	mean	SD	SE	Duncan’s test
	Nshoot content (%)	10：90	3.69	3.33	3.53	3.51667	3.5167	0.1804	0.1041	a
		30：70	3.44	3.22	3.51	3.39	3.39	0.1513	0.0874	a
		50：50	3.31	3.4	3.45	3.38667	3.3867	0.0709	0.041	a
		70：30	3.43	3.69	3.33	3.48333	3.4833	0.1858	0.1073	a
	Parameters	NH4+:NO3- ratios				mean	mean	SD	SE	Duncan’s test
	Nroot content (%)	10：90	2.53	2.38	2.79	2.56667	2.5667	0.2074	0.1198	a
		30：70	2.36	2.6	2.07	2.34333	2.3433	0.2654	0.1532	ab
		50：50	2.05	2.28	2.41	2.24667	2.2467	0.1823	0.1053	ab
		70：30	2.13	2.01	1.9	2.01333	2.0133	0.115	0.0664	b
	Parameters	NH4+:NO3- ratios				mean	mean	SD	SE	Duncan’s test
	Cshoot content (%)	10：90	39.74	40.18	39.18	39.7	39.7	0.5012	0.2894	a
		30：70	39.96	41.32	40.33	40.5367	40.5367	0.7032	0.406	a
		50：50	40.75	41.68	40.41	40.9467	40.9467	0.6574	0.3796	a
		70：30	40.42	40.11	42.64	41.0567	41.0567	1.3799	0.7967	a
	Parameters	NH4+:NO3- ratios				mean	mean	SD	SE	Duncan’s test
	Croot content (%)	10：90	39.08	38.8	38.58	38.82	38.82	0.2506	0.1447	c
		30：70	39.29	38.66	39.25	39.0667	39.0667	0.3528	0.2037	bc
		50：50	40.75	39.58	39.38	39.9033	39.9033	0.74	0.4273	ab
		70：30	40.77	41.03	40.27	40.69	40.69	0.3863	0.223	a
	Parameters	NH4+:NO3- ratios				mean	mean	SD	SE	Duncan’s test
	TN (mmol)	10：90	10.925	9.781	11.144	10.6167	10.6167	0.7319	0.4226	a
		30：70	11.19	10.856	12.003	11.3497	11.3497	0.5899	0.3406	a
		50：50	12.118	11.026	10.797	11.3137	11.3137	0.7059	0.4076	a
		70：30	10.238	10.825	8.848	9.97033	9.9703	1.0153	0.5862	a
	Parameters	NH4+:NO3- ratios				mean	mean	SD	SE	Duncan’s test
	TC (mmol)	10：90	149.006	147.505	151.312	149.274	149.274	1.9176	1.1071	c
		30：70	164.78	168.154	178.751	170.562	170.562	7.2901	4.2089	ab
		50：50	194.106	171.231	160.249	175.195	175.195	17.2731	9.9726	a
		70：30	156.562	155.465	147.45	153.159	153.159	4.9745	2.872	bc
	Parameters	NH4+:NO3- ratios				mean	mean	SD	SE	Duncan’s test
	δ15Nshoot (‰)	10：90	3217.7	3345.9	3009.1	3190.9	3190.9	169.992	98.1448	d
		30：70	8965.2	9401.5	8833.6	9066.77	9066.77	297.262	171.624	c
		50：50	14676.9	15912.3	15329.1	15306.1	15306.1	618.021	356.815	b
		70：30	18099.7	19090.1	18618.3	18602.7	18602.7	495.385	286.01	a
	Parameters	NH4+:NO3- ratios				mean	mean	SD	SE	Duncan’s test
	δ15Nroot (‰)	10：90	2584.6	2730.2	2685.1	2666.63	2666.63	74.5359	43.0333	d
		30：70	7574.5	7493.7	7270.9	7446.37	7446.37	157.237	90.7811	c
		50：50	12714.3	13530.4	13714.8	13319.8	13319.8	532.451	307.411	b
		70：30	15695.8	17071.5	15919.2	16228.8	16228.8	738.27	426.24	a
	Parameters	NH4+:NO3- ratios				mean	mean	SD	SE	Duncan’s test
	NAAammonium (mmol)	10：90	1.259	1.173	1.223	1.21833	1.2183	0.0432	0.0249	c
		30：70	3.555	3.571	3.761	3.629	3.629	0.1146	0.0662	b
		50：50	6.225	6.086	5.794	6.035	6.035	0.22	0.127	a
		70：30	6.425	7.195	5.693	6.43767	6.4377	0.7511	0.4336	a
	Parameters	NH4+:NO3- ratios				mean	mean	SD	SE
	NAAnitrate (mmol)	10：90				8.0857			0.4023
		30：70				6.4071			0.2818
		50：50				3.9643			0.3101
		70：30				2.2214			0.1976
	Parameters	NH4+:NO3- ratios				mean	mean	SD	SE
	fA	10：90				0.1292			0.0056
		30：70				0.3661			0.012
		50：50				0.6022			0.0192
		70：30				0.7423			0.0208
	Parameters	NH4+:NO3- ratios				mean	mean	SD	SE
	fN	10：90				0.8708			0.0056
		30：70				0.6339			0.012
		50：50				0.3978			0.0192
		70：30				0.2577			0.0208
	Parameters	NH4+:NO3- ratios				mean	mean	SD	SE	Duncan’s test
	NUCammonium (%)	10：90	89.9	83.78	87.37	87.0167	87.0167	3.0753	1.7755	a
		30：70	84.64	85.03	89.55	86.4067	86.4067	2.7292	1.5757	a
		50：50	88.93	86.94	82.77	86.2133	86.2133	3.1436	1.815	a
		70：30	65.56	73.41	58.09	65.6867	65.6867	7.6608	4.423	b
	Parameters	NH4+:NO3- ratios				mean	mean	SD	SE
	NUCnitrate (%)	10：90				64.17			3.19
		30：70				65.38			2.88
		50：50				56.63			4.43
		70：30				52.89			4.7
	The initial biomass, nitrogen content and δ15N of Coix lacryma-jobi L. seedlings at the experiment’s onset.
					mean	mean	SD	SE
	Shoot DW (g)	0.416	0.424	0.431	0.423667	0.4237	0.0075	0.0043
	Root DW (g)	0.231	0.206	0.211	0.216	0.216	0.0132	0.0076
	Nshoot content (%)	2.79	3.08	3.12	2.99667	2.9967	0.1801	0.104
	Nroot content (%)	2.42	2.95	2.62	2.66333	2.6633	0.2676	0.1545
	δ15Nshoot (‰)	-0.2	-0.1	-0.1	-0.133333	-0.1333	0.0577	0.0333
	δ15Nroot (‰)	-2.4	-1.3	-2	-1.9	-1.9	0.5568	0.3215
